# Supplementary material for: Impact of Environmental Conditions on the Concentrations of Trichothecenes, Their Glucosides, and Emerging Fusarium Toxins in Naturally Contaminated, Irradiated, and Fusarium langsethiae Inoculated Oats
Source: Toxins (Basel). 2024 Mar 22;16(4):166. doi: 10.3390/toxins16040166 (PMC11055103; doi:10.3390/toxins16040166)
Supplement: Supplementary file 1 [file toxins-16-00166-s001.zip]

Archive with 1 entries (1 files):
- toxins-2883991-supplementary.pdf
